# Supplementary material for: Design and Development of a Polymeric-Based Curcumin Nanoparticle for Drug Delivery Enhancement and Potential Incorporation into Nerve Conduits
Source: Molecules. 2024 May 12;29(10):2281. doi: 10.3390/molecules29102281 (PMC11124517; doi:10.3390/molecules29102281)
Supplement: Supplementary file 1 [file molecules-29-02281-s001.zip]

Archive with 1 entries (1 files):
- molecules-2966824-supplementary.pdf
